# Supplementary material for: Photoperiod modulation and hormonal application influence flowering, agronomic, morphological and tuber quality traits in greater yam (Dioscorea alata L.)
Source: Front Plant Sci. 2026 Apr 13;17:1773620. doi: 10.3389/fpls.2026.1773620 (PMC13110935; doi:10.3389/fpls.2026.1773620)
Supplement: Supplementary Table 1 — Physicochemical properties of the soil at the experimental site. The table details the key characteristics, including soil texture (sand, silt, clay content), pH, organic matter, and major nutrient concentrations, of the topsoil (0–20 cm) at the CIRAD Roujol experimental station in Guadeloupe. [file Table1.xlsx]

## Sheet: Table S1
Table S1. Physicochemical properties of the soil at the experimental site.
Parameter	Result
pH in H₂O (NF ISO 10390)	6.7
pH in KCl (NF ISO 10390)	5.8
pH difference (H₂O – KCl)	0.9
Total nitrogen (NF ISO 13878)	0.16%
Organic carbon (NF ISO 14235)	1.91%
Organic matter	3.30%
C/N ratio (biological activity indicator)	11.9
Available P₂O₅ (Olsen method, ppm)	11
Exchangeable calcium (cmol⁺/kg)	8.35
Exchangeable magnesium (cmol⁺/kg)	1.47
Exchangeable potassium (cmol⁺/kg)	0.65
Exchangeable sodium (cmol⁺/kg)	0.06
Sum of exchangeable bases (Ca+Mg+K+Na)	10.5
Cation exchange capacity – CEC (Metson)	15.1
K/Mg ratio	0.4
Ca / Sum of bases	0.79
Mg / Sum of bases	0.14
K / Sum of bases	0.06
